# Supplementary material for: Synthesis of Self-Assembled Nanostructured Cisplatin Using the RESS Process
Source: Pharmaceutics. 2024 Nov 18;16(11):1471. doi: 10.3390/pharmaceutics16111471 (PMC11597759; doi:10.3390/pharmaceutics16111471)
Supplement: Supplementary file 1 [file pharmaceutics-16-01471-s001.zip]

Archive with 1 entries (1 files):
- pharmaceutics-3298837-supplementary.pdf
